# Supplementary material for: An Innovative Method for BTEX Emission Inventory and Development of Mitigation Measures in Developing Countries—A Case Study: Ho Chi Minh City, Vietnam
Source: Int J Environ Res Public Health. 2022 Dec 2;19(23):16156. doi: 10.3390/ijerph192316156 (PMC9738250; doi:10.3390/ijerph192316156)
Supplement: Supplementary file 1 [file ijerph-19-16156-s001.zip]

Archive with 1 entries (1 files):
- ijerph-2002639-supplementary.pdf
